# Supplementary material for: Identification, Screening, and Comprehensive Evaluation of Novel DPP-IV Inhibitory Peptides from the Tilapia Skin Gelatin Hydrolysate Produced Using Ginger Protease
Source: Biomolecules. 2022 Dec 13;12(12):1866. doi: 10.3390/biom12121866 (PMC9775409; doi:10.3390/biom12121866)
Supplement: Supplementary file 1 [file biomolecules-12-01866-s001.zip]

Archive with 1 entries (1 files):
- biomolecules-2049290-supplementary.pdf
